# Supplementary material for: Upregulated ZBP1 Is Associated with B-Cell Dysregulation in Systemic Lupus Erythematosus
Source: Biomedicines. 2026 Feb 17;14(2):451. doi: 10.3390/biomedicines14020451 (PMC12938334; doi:10.3390/biomedicines14020451)
Supplement: Supplementary file 1 [file biomedicines-14-00451-s001.zip]

Archive with 1 entries (1 files):
- biomedicines-4134411-supplementary.pdf
